# Supplementary material for: Longitudinal trajectory analysis of antipsychotic response in patients with schizophrenia: 6-week, randomised, open-label, multicentre clinical trial
Source: BJPsych Open. 2020 Oct 22;6(6):e126. doi: 10.1192/bjo.2020.105 (PMC7745240; doi:10.1192/bjo.2020.105)
Supplement: Supplementary file 1 [file bjosup.zip]

Archive with 2 entries (2 files):
- S2056472420001052sup001.pdf
- S2056472420001052sup002.docx
